# Supplementary material for: Expression Profile in Rice Panicle: Insights into Heat Response Mechanism at Reproductive Stage
Source: PLoS One. 2012 Nov 14;7(11):e49652. doi: 10.1371/journal.pone.0049652 (PMC3498232; doi:10.1371/journal.pone.0049652)
Supplement: Table S2 — The significantly regulated genes on the time course. (XLS) [file pone.0049652.s002.xls]

## Sheet: significantly regulated
Table S2 The significantly regulated genes on the time course
ProbeName	Annotation (Build 5)	ratio-20 min	ratio-60 min	ratio-2 h	ratio-4 h	ratio-8 h
Os01g0136200|mRNA|AK121025|CDS+3'UTR	16.9 kDa class I heat shock protein 1.	30.8109	25.7106	22.3	11.7774	4.06163
Os01g0136100|mRNA|X60820|CDS+3'UTR	16.9 kDa class I heat shock protein 1.	11.9465	13.4389	13.0541	12.396	8.1436
Os03g0416500|mRNA|AK103024|CDS+3'UTR	6-phosphogluconolactonase domain containing protein.	4.10012	5.64106	5.79786	6.35407	5.30561
Os03g0416500|mRNA|AK073878|CDS+3'UTR	6-phosphogluconolactonase domain containing protein.	3.74728	5.73245	5.34806	5.16372	4.6141
Os06g0214300|mRNA|AK108107|CDS+3'UTR	Alpha/beta hydrolase fold-3 domain containing protein.	8.81276	13.1967	12.4337	12.8317	7.115
Os04g0600300|mRNA|AB004865|CDS+3'UTR	Alternative oxidase 1b.	311.587	528.527	83.414	22.272	26.189
Os04g0600300|mRNA|AK107376|CDS+3'UTR	Alternative oxidase 1b.	304.759	516.047	81.8483	22.4241	25.3459
Os06g0228500|mRNA|AK107472|CDS+3'UTR	Amino acid transporter, transmembrane domain containing protein.	0.279112	0.157837	0.24686	5.39363	3.13567
Os03g0271400|mRNA|AK066433|CDS+3'UTR	Armadillo-like helical domain containing protein.	7.61208	4.79273	4.58669	4.63886	4.30746
Os02g0191600|COMBINER_EST|Os02g0191600|8	bZIP transcription factor, bZIP-1 domain containing protein.	0.189616	0.201606	0.237343	0.182974	0.250377
Os06g0695700|mRNA|AK100512|CDS+3'UTR	Calmodulin-binding, plant family protein.	3.41751	4.13776	4.02457	7.06695	5.34163
Os11g0701800|mRNA|AB027416|CDS+3'UTR	Chitinase (EC 3.2.1.14) III C10701-rice (EC 3.2.1.14) (Class III chitinase homologue (OsChib3H-a)H-).	5.36682	4.0644	31.0778	9.75729	14.8993
Os11g0701800|mRNA|AK063939|CDS+3'UTR	Chitinase (EC 3.2.1.14) III C10701-rice (EC 3.2.1.14) (Class III chitinase homologue (OsChib3H-a)H-).	4.74411	3.4451	26.9176	9.10634	12.7719
Os11g0701800|mRNA|AB027420|CDS+3'UTR	Chitinase (EC 3.2.1.14) III C10701-rice (EC 3.2.1.14) (Class III chitinase homologue (OsChib3H-a)H-).	4.10072	3.39697	24.6188	8.19805	11.103
Os08g0518900|mRNA|AB027425|CDS+3'UTR	Chitinase (EC 3.2.1.14).	7.98855	14.7299	53.0029	9.02272	16.687
Os08g0518900|mRNA|D55709|CDS+3'UTR	Chitinase (EC 3.2.1.14).	7.69881	14.1727	44.2716	5.34351	11.5959
Os08g0518900|mRNA|AK073267|CDS+3'UTR	Chitinase (EC 3.2.1.14).	7.62331	14.7115	42.982	7.94391	15.9257
Os03g0266300|mRNA|D21285|5'UTR+CDS	Class I low-molecular-weight heat shock protein 17.9.	49.2379	53.7318	42.2099	19.5996	6.71862
Os03g0266300|mRNA|AK104129|CDS+3'UTR	Class I low-molecular-weight heat shock protein 17.9.	27.4801	42.9466	31.3118	32.2605	12.9588
Os03g0266300|mRNA|AK119239|CDS+3'UTR	Class I low-molecular-weight heat shock protein 17.9.	3.62369	3.48598	3.44374	3.55483	3.27314
Os03g0266300|mRNA|AK119616|CDS+3'UTR	Class I low-molecular-weight heat shock protein 17.9.	3.55947	3.19906	3.38883	3.43594	3.11677
Os03g0266300|mRNA|AF467729|CDS+3'UTR	Class I low-molecular-weight heat shock protein 17.9.	3.4818	3.68403	3.81669	3.92355	3.37267
Os03g0266300|mRNA|AK073671|CDS+3'UTR	Class I low-molecular-weight heat shock protein 17.9.	3.29275	3.14014	3.30544	3.53367	3.02368
Os03g0266300|mRNA|AK119675|CDS+3'UTR	Class I low-molecular-weight heat shock protein 17.9.	3.16696	3.25618	3.39886	3.45882	3.07094
Os03g0266300|mRNA|AK119664|CDS+3'UTR	Class I low-molecular-weight heat shock protein 17.9.	3.10492	3.4494	3.29005	3.29008	3.08413
Os06g0195800|mRNA|AK111076|CDS+3'UTR	Conserved hypothetical protein.	167.54	83.6739	56.2714	33.3623	13.9021
Os02g0201000|mRNA|AK106682|CDS+3'UTR	Conserved hypothetical protein.	125.294	125.71	24.5385	6.30825	3.28385
Os07g0675200|mRNA|AK063620|CDS+3'UTR	Conserved hypothetical protein.	117.081	77.8194	46.4812	23.501	8.49464
Os04g0175400|mRNA|AK107892|CDS+3'UTR	Conserved hypothetical protein.	115.788	60.4906	44.0536	4.5788	9.7929
Os08g0520600|COMBINER_EST|CI059848|0	Conserved hypothetical protein.	100.264	27.4005	17.0078	8.29968	5.07172
Os10g0173000|mRNA|AK111271|CDS+3'UTR	Conserved hypothetical protein.	77.1717	91.0738	47.7962	40.1137	37.6497
Os06g0651200|mRNA|AK107748|CDS+3'UTR	Conserved hypothetical protein.	45.9203	38.2789	23.4809	5.18759	7.54531
Os11g0149200|COMBINER_EST|CI469004|0	Conserved hypothetical protein.	38.4219	35.6009	30.9696	10.3796	5.0017
Os06g0147300|mRNA|AK111114|CDS+3'UTR	Conserved hypothetical protein.	33.6046	121.505	11.4119	3.51334	5.20669
Os02g0259900|mRNA|AK063689|CDS+3'UTR	Conserved hypothetical protein.	24.7479	28.2311	25.794	9.26791	4.25074
Os03g0724500|mRNA|AK121328|CDS+3'UTR	Conserved hypothetical protein.	16.6117	20.4715	10.3879	5.08154	3.18067
Os01g0665900|COMBINER|CI262788|6	Conserved hypothetical protein.	14.0407	10.2773	9.10833	4.12181	5.03781
Os02g0583700|COMBINER_EST|AU095601|6	Conserved hypothetical protein.	12.7423	23.517	12.5711	12.0725	4.07478
Os01g0795600|mRNA|AK111059|CDS+3'UTR	Conserved hypothetical protein.	8.99609	22.2298	8.52997	3.29695	6.18199
Os04g0386700|COMBINER_EST|CI061748|0	Conserved hypothetical protein.	8.27022	12.1628	16.8626	9.95335	9.831
Os08g0392700|mRNA|AK119997|CDS+3'UTR	Conserved hypothetical protein.	8.24552	7.87216	6.16747	4.37239	3.08491
Os09g0109600|mRNA|AK063582|CDS+3'UTR	Conserved hypothetical protein.	7.78054	12.1078	11.8244	6.77337	11.4773
Os06g0523300|mRNA|AK105345|CDS+3'UTR	Conserved hypothetical protein.	7.18569	15.3511	12.187	3.80694	3.86448
Os01g0121000|COMBINER|CI251397|6	Conserved hypothetical protein.	6.87948	7.33791	13.6723	5.76126	5.40781
Os08g0326900|mRNA|AK120635|CDS+3'UTR	Conserved hypothetical protein.	6.86331	7.92469	5.51753	4.38521	3.31349
Os02g0588600|mRNA|AK066774|CDS+3'UTR	Conserved hypothetical protein.	6.56711	6.51281	4.21523	3.39269	3.34911
Os12g0147200|mRNA|AK063680|CDS+3'UTR	Conserved hypothetical protein.	5.94764	11.9889	18.2354	6.42516	7.94199
Os10g0548100|mRNA|AK107224|CDS+3'UTR	Conserved hypothetical protein.	5.89003	5.08846	11.2517	7.48808	13.9909
Os04g0634800|mRNA|AK107772|CDS+3'UTR	Conserved hypothetical protein.	4.7388	6.28632	17.8245	4.85768	6.55914
Os11g0527000|COMBINER|CI430746|0	Conserved hypothetical protein.	4.67981	4.71728	6.03651	4.59234	3.88558
Os11g0527000|COMBINER|CI430746|x	Conserved hypothetical protein.	4.65731	4.96116	5.90634	4.51776	3.80273
Os05g0579500|mRNA|AK121528|CDS+3'UTR	Conserved hypothetical protein.	4.38938	3.35216	5.72602	9.22551	13.392
Os02g0209400|mRNA|AK108109|CDS+3'UTR	Conserved hypothetical protein.	3.17701	3.41599	4.17371	3.57264	4.33057
Os07g0599900|mRNA|AK062673|CDS+3'UTR	Conserved hypothetical protein.	0.309822	0.294518	4.30343	5.23598	4.43509
Os12g0440300|mRNA|AK122111|CDS+3'UTR	Conserved hypothetical protein.	0.277348	3.06448	43.684	4.58578	10.1093
Os04g0384800|mRNA|AK063201|CDS+3'UTR	Conserved hypothetical protein.	0.262528	0.136027	0.134841	0.0677347	0.126568
Os03g0225200|mRNA|AK074008|CDS+3'UTR	Cyclin, A/B/D/E domain containing protein.	4.019	4.98732	3.4564	5.46565	4.1044
Os02g0642300|mRNA|AK062638|CDS+3'UTR	Cytochrome b561 family protein.	6.73554	8.6985	6.43457	4.5781	3.90755
Os03g0563100|mRNA|AK109527|CDS+3'UTR	D-arabinono-1,4-lactone oxidase domain containing protein.	0.240267	0.231273	0.308638	0.239147	0.316664
Os11g0454200|mRNA|AK063517|CDS+3'UTR	Dehydrin RAB 16B.	7.29461	7.09063	9.95408	4.19931	6.54718
Os11g0453900|mRNA|AK109096|CDS+3'UTR	Dehydrin RAB 16D.	32.8436	159.669	181.045	39.9781	12.014
Os11g0117400|COMBINER_EST|CI444468|6	DNA-binding WRKY domain containing protein.	3.14775	3.90225	3.65	4.02842	3.95351
Os04g0511200|mRNA|X89891|CDS+3'UTR	EFA27 for EF hand, abscisic acid, 27kD.	10.4766	9.72065	54.8191	12.8102	15.5127
Os04g0644600|mRNA|AK105846|CDS+3'UTR	Epoxide hydrolase family protein.	3.97543	23.8762	23.1391	7.93015	3.12021
Os05g0407100|mRNA|AK063349|CDS+3'UTR	Four F5 protein family protein.	22.4888	27.2546	19.6399	11.7046	7.89759
Os04g0185600|COMBINER_EST|CI179631|6	General substrate transporter domain containing protein.	20.6985	30.657	14.7618	10.2557	3.57676
Os11g0209000|COMBINER_EST|CI462899|0	Glycine rich family protein.	6.32074	5.46328	3.29194	3.82523	5.22222
Os12g0478200|mRNA|AK063578|CDS+3'UTR	GRAM domain containing protein.	18.872	24.3574	19.2442	8.24222	5.99201
Os09g0284400|mRNA|AK110658|CDS+3'UTR	GrpE nucleotide exchange factor domain containing protein.	4.09348	5.67046	4.726	4.83313	3.56602
Os05g0453500|mRNA|AK102175|CDS+3'UTR	Guanylyl cyclase domain containing protein.	3.1765	3.58287	3.9577	4.19987	4.14496
Os07g0634400|COMBINER_EST|CI455474|0	HAD-superfamily hydrolase, subfamily IA, variant 3 domain containing protein.	0.299502	0.169107	0.223747	0.182452	0.259588
Os03g0277300|COMBINER_EST|CI066180|3	Heat shock protein 70.	89.6042	110.352	66.6968	23.3086	12.6297
Os04g0107900|mRNA|AK063568|5'UTR+CDS	Heat shock protein 81-1 (HSP81-1) (Heat shock protein 83).	102.194	90.6948	41.0233	8.14945	5.3426
Os01g0606900|mRNA|AK065697|CDS+3'UTR	Heat shock protein DnaJ, N-terminal domain containing protein.	26.4309	11.373	19.0861	40.4295	24.8552
Os02g0711300|mRNA|AK107963|CDS+3'UTR	Heat shock protein Hsp20 domain containing protein.	141.342	97.2779	35.3792	12.4961	3.80662
Os06g0253100|mRNA|AK105317|CDS+3'UTR	Heat shock protein Hsp20 domain containing protein.	141.251	130.438	52.2123	21.8296	7.63936
Os04g0533900|COMBINER_EST|Os04g0533900|8	Heavy metal transport/detoxification protein domain containing protein.	3.67631	16.8697	4.14377	4.74798	6.91517
Os04g0400800|mRNA|AK110580|CDS+3'UTR	Heavy metal transport/detoxification protein domain containing protein.	0.127537	0.259053	0.283246	0.332098	0.305538
Os08g0549900|COMBINER_EST|CI261105|6	Hypothetical conserved gene.	45.9379	29.3926	15.2245	12.1521	6.61829
Os02g0782300|mRNA|AK109297|UTR	Hypothetical conserved gene.	21.9252	36.5767	24.7936	10.0862	8.02779
Os07g0558900|COMBINER_EST|AU070458|7	Hypothetical conserved gene.	20.2295	30.7919	55.9788	10.6045	6.26354
Os09g0135100|COMBINER_EST|Os09g0135100|8	Hypothetical conserved gene.	9.56814	8.85058	8.77281	6.83523	4.67158
Os03g0209700|COMBINER_EST|Os03g0209700|8	Hypothetical conserved gene.	6.36539	15.4196	12.606	11.694	6.8742
Os06g0159600|mRNA|AK108446|CDS+3'UTR	Hypothetical conserved gene.	3.64595	3.78146	3.39529	4.10571	3.46537
Os11g0139700|mRNA|AK067080|UTR	Hypothetical conserved gene.	3.4812	5.18958	7.19818	7.91864	7.43976
Os03g0431600|COMBINER_EST|AU181307|6	Hypothetical conserved gene.	3.06963	3.05768	3.37209	3.93161	5.14078
Os11g0652600|COMBINER|CI431565|x	Hypothetical conserved gene.	0.282607	0.268915	0.239433	0.0545876	0.0724491
Os01g0772100|COMBINER_EST|CI463833|6	Hypothetical conserved gene.	0.249795	0.168058	7.55086	5.1141	6.47665
Os09g0449000|COMBINER_EST|C99578|7	Hypothetical conserved gene.	0.17708	0.312349	4.20086	4.99998	6.177
Os03g0212000|COMBINER|CI259001|6	Hypothetical conserved gene.	0.121639	0.127386	15.916	7.47442	19.4265
Os01g0719100|mRNA|AK060327|UTR	Hypothetical gene.	17.2057	17.4944	11.7567	6.84707	5.53722
Os01g0149200|mRNA|AK069318|CDS+3'UTR	Hypothetical gene.	3.91603	16.0611	12.6291	12.2474	7.87239
Os05g0296800|mRNA|AK108441|CDS+3'UTR	Hypothetical protein.	191.494	233.273	92.0339	19.1058	12.7279
Os05g0296800|mRNA|AK108511|CDS+3'UTR	Hypothetical protein.	174.067	52.4885	24.555	4.65195	9.11689
Os03g0133100|mRNA|AK063608|CDS+3'UTR	Hypothetical protein.	96.1088	176.314	93.4392	4.43086	3.04359
Os12g0567000|mRNA|AK109171|CDS+3'UTR	Hypothetical protein.	50.6439	63.142	28.2768	21.3078	6.66131
Os12g0290200|mRNA|AK112053|CDS+3'UTR	Hypothetical protein.	3.42111	4.57411	3.53759	5.92183	3.96086
Os04g0590800|mRNA|AK062895|CDS+3'UTR	Hypothetical protein.	0.320846	0.318636	0.172052	0.132725	0.188717
Os01g0935600|mRNA|AK106484|CDS+3'UTR	Immunoglobulin/major histocompatibility complex, conserved site domain containing protein.	3.69023	5.19638	4.55234	4.87928	3.11182
Os06g0594400|mRNA|AK065435|CDS+3'UTR	Kelch-type beta propeller domain containing protein.	27.3218	13.8921	18.807	12.0948	7.8622
Os06g0594400|mRNA|AK072246|CDS+3'UTR	Kelch-type beta propeller domain containing protein.	14.8007	7.99491	12.0737	5.11129	4.29996
Os03g0168100|mRNA|AK121575|CDS+3'UTR	Late embryogenesis abundant protein repeat containing protein.	119.302	520.029	320.528	97.071	19.2719
Os01g0242400|mRNA|AK108724|CDS+3'UTR	Lateral organ boundaries, LOB domain containing protein.	0.0547405	0.0696744	4.12116	4.15454	13.0001
Os03g0348800|mRNA|AK120281|CDS+3'UTR	Lipase, class 3 family protein.	3.86662	10.958	12.1432	9.22709	7.79613
Os03g0266900|mRNA|AK119243|CDS+3'UTR	Low molecular mass heat shock protein Oshsp17.3.	25.8052	23.3736	18.4398	7.55988	3.79876
Os03g0266900|mRNA|AK119717|CDS+3'UTR	Low molecular mass heat shock protein Oshsp17.3.	23.3393	22.1564	15.7776	7.33468	3.94157
Os03g0266900|mRNA|D12635|CDS+3'UTR	Low molecular mass heat shock protein Oshsp17.3.	22.7005	21.8575	15.0723	7.02674	3.80258
Os03g0266900|mRNA|M80186|CDS+3'UTR	Low molecular mass heat shock protein Oshsp17.3.	18.5505	18.7268	14.6964	6.93993	3.62839
Os03g0267000|mRNA|X75616|CDS+3'UTR	Low molecular mass heat shock protein Oshsp18.0.	21.5983	22.2634	19.1553	7.72828	3.96036
Os01g0149800|mRNA|U43530|CDS+3'UTR	Metallothionein-like protein type 2.	5.21086	24.011	17.5272	13.6497	7.04083
Os01g0149800|mRNA|AJ417527|UTR	Metallothionein-like protein type 2.	4.18639	17.076	12.4222	12.8693	7.86153
Os05g0588500|mRNA|AK069614|CDS+3'UTR	MtN3 and saliva related transmembrane protein family protein.	0.207515	0.0625897	0.328617	3.9721	5.56153
Os07g0689600|mRNA|AB023819|CDS+3'UTR	Nicotianamine synthase 3 (EC 2.5.1.43) (S-adenosyl-L-methionine:S- adenosyl-L-methionine:S-adenosyl-methionine 3-amino-3- carboxypropyltransferase 3) (OsNAS3).	0.249484	0.143025	0.13502	0.17155	0.219386
Os07g0689600|mRNA|AK070656|CDS+3'UTR	Nicotianamine synthase 3 (EC 2.5.1.43) (S-adenosyl-L-methionine:S- adenosyl-L-methionine:S-adenosyl-methionine 3-amino-3- carboxypropyltransferase 3) (OsNAS3).	0.201957	0.127517	0.135181	0.168883	0.252868
Os07g0675200|mRNA|AK110786|5'UTR+CDS	Non-protein coding transcript.	126.8	81.672	44.6637	19.9239	6.93981
Os01g0867400|mRNA|AK063889|UTR	Non-protein coding transcript.	5.40996	5.3958	5.88352	3.23957	3.67113
Os04g0384800|mRNA|AK062473|CDS+3'UTR	Non-protein coding transcript.	0.299841	0.147628	0.145184	0.0964201	0.149404
Os07g0231900|mRNA|AK105271|CDS+3'UTR	PDZ/DHR/GLGF domain containing protein.	4.95366	4.00455	4.76687	4.74365	3.57492
Os03g0100200|mRNA|AK107110|CDS+3'UTR	Pectinesterase inhibitor domain containing protein.	7.11252	6.02982	4.21005	3.23464	3.19561
Os04g0352400|mRNA|AF140495|5'UTR+CDS	Peptidyl-prolyl cis-trans isomerase, FKBP-type domain containing protein.	52.5605	57.9238	35.0983	13.6579	4.42977
Os04g0352400|mRNA|AK100844|CDS+3'UTR	Peptidyl-prolyl cis-trans isomerase, FKBP-type domain containing protein.	25.8522	29.2221	17.7157	9.6489	3.87444
Os05g0468800|COMBINER_EST|CI459446|3	Phosphatidylethanolamine-binding protein PEBP domain containing protein.	157.455	272.991	90.5912	17.1872	7.69932
Os01g0237100|mRNA|AK060943|CDS+3'UTR	Phosphoglycerate mutase domain containing protein.	8.36045	7.62226	5.38113	3.53705	3.18143
Os06g0604200|mRNA|AK121264|CDS+3'UTR	Phospholipase D.	0.323255	0.227403	0.239397	0.157085	0.142317
Os10g0542100|mRNA|AK063504|CDS+3'UTR	Plant EC metallothionein-like protein, family 15 protein.	18.3978	49.8828	26.8709	23.6228	10.2665
Os06g0125200|mRNA|AK102200|CDS+3'UTR	Protein of unknown function DUF581 family protein.	5.45984	10.9044	64.416	5.37407	9.13922
Os06g0269200|mRNA|AK058415|CDS+3'UTR	Protein of unknown function DUF6, transmembrane domain containing protein.	69.2906	30.0765	16.2987	7.00595	4.39728
Os06g0109200|mRNA|AK099078|CDS+3'UTR	Protein of unknown function DUF6, transmembrane domain containing protein.	0.218522	0.247097	0.270698	0.154767	0.294145
Os06g0109200|mRNA|AK060278|CDS+3'UTR	Protein of unknown function DUF6, transmembrane domain containing protein.	0.191942	0.213001	0.207815	0.152384	0.247024
Os02g0134300|mRNA|AK120292|CDS+3'UTR	Protein of unknown function DUF701, zinc-binding putative family protein.	3.76953	17.6844	11.5146	14.7579	9.483
Os03g0599600|mRNA|AK066487|CDS+3'UTR	Regulator of chromosome condensation, RCC1 domain containing protein.	3.67163	6.43791	4.08876	4.25454	3.04266
Os07g0556800|mRNA|AB053261|CDS+3'UTR	Ribosome-inactivating protein family protein.	0.0538033	0.0347752	3.08995	5.30033	12.4084
Os07g0684000|mRNA|AK072989|CDS+3'UTR	Ricin B-related lectin domain containing protein.	5.76878	11.0041	15.9409	4.56834	4.47938
Os07g0684000|mRNA|Y08988|CDS+3'UTR	Ricin B-related lectin domain containing protein.	5.67845	14.2325	18.4356	5.78631	6.58568
Os02g0622500|mRNA|AK067651|CDS+3'UTR	RNA recognition motif-related domain containing protein.	31	15.9875	11.668	5.26136	3.88172
Os03g0750000|mRNA|AK071321|CDS+3'UTR	Rossmann-like alpha/beta/alpha sandwich fold domain containing protein.	3.04322	24.3802	80.8378	12.8227	14.6107
Os02g0238500|mRNA|AK068881|CDS+3'UTR	Scramblase family protein.	6.14705	3.92504	4.72895	7.11549	10.2371
Os02g0202700|COMBINER_EST|Os02g0202700|8	Serine acetyltransferase.	18.0386	25.6263	13.0566	4.95558	5.82085
Os02g0782500|mRNA|AK063602|CDS+3'UTR	Similar to 17.5 kDa class II heat shock protein.	23.4328	23.5401	22.5196	9.09812	5.09337
Os01g0184100|mRNA|AK071240|CDS+3'UTR	Similar to 17.5 kDa class II heat shock protein.	8.04395	7.88171	7.92824	7.24002	4.73646
Os07g0638300|mRNA|AY336994|CDS+3'UTR	Similar to 1-Cys peroxiredoxin.	122.051	282.885	143.099	23.265	5.10521
Os07g0638300|mRNA|D63917|CDS+3'UTR	Similar to 1-Cys peroxiredoxin.	102.981	249.918	118.165	18.176	4.55999
Os07g0638300|mRNA|AK102982|CDS+3'UTR	Similar to 1-Cys peroxiredoxin.	87.9319	193.713	94.9999	16.4017	4.54674
Os07g0638300|mRNA|AK101401|CDS+3'UTR	Similar to 1-Cys peroxiredoxin.	85.931	212.489	99.2215	15.5306	3.69465
Os04g0445100|mRNA|AK063700|CDS+3'UTR	Similar to 22.7 kDa class IV heat shock protein precursor.	19.1413	21.0808	19.0484	16.404	6.96743
Os03g0218500|mRNA|AK102685|CDS+3'UTR	Similar to 70kD heat shock protein.	15.3566	17.3543	10.864	6.71114	3.95823
Os05g0381400|mRNA|AK102039|CDS+3'UTR	Similar to ABA induced plasma membrane protein PM 19.	73.3871	157.725	110.551	25.2787	10.0147
Os08g0473900|mRNA|AK119561|CDS+3'UTR	Similar to Alpha amylase isozyme 3D.	4.79371	13.8351	154.727	5.39856	12.0784
Os10g0492900|COMBINER_EST|CI075746|3	Similar to alpha-galactosidase.	13.277	20.509	26.593	12.1024	13.739
Os02g0546600|mRNA|AK107852|CDS+3'UTR	Similar to AP2 domain containing protein RAP2.2 (Fragment).	231.718	204.398	96.5475	4.57244	4.6307
Os01g0316600|mRNA|AK103534|CDS+3'UTR	Similar to ASF/SF2-like pre-mRNA splicing factor SRP30'.	7.51901	6.99217	6.2351	7.08406	5.20182
Os05g0364600|mRNA|AK071503|CDS+3'UTR	Similar to ASF/SF2-like pre-mRNA splicing factor SRP31'''.	4.15674	5.96044	4.7585	4.78712	3.94574
Os11g0183900|mRNA|AK068348|CDS+3'UTR	Similar to Aspartic proteinase Asp1 precursor (EC 3.4.23.-) (OsAsp1) (Nucellin- like protein).	5.66181	9.39805	6.30127	6.32519	4.48017
Os11g0506800|COMBINER_EST|CI064681|6	Similar to BAG domain containing protein, expressed.	74.1535	34.38	18.4796	8.91635	6.73972
Os11g0297800|mRNA|AK109882|CDS+3'UTR	Similar to Beta-D-xylosidase.	0.263629	0.193807	0.229707	0.282498	0.33201
Os01g0810300|mRNA|AF231026|CDS+3'UTR	Similar to Calmodulin-like protein.	4.36871	7.59841	8.82159	9.3266	9.63044
Os01g0810300|mRNA|U37936|CDS+3'UTR	Similar to Calmodulin-like protein.	3.42563	4.91001	5.99865	5.59952	5.57011
Os01g0810300|mRNA|AK070889|CDS+3'UTR	Similar to Calmodulin-like protein.	3.34003	4.90723	5.52347	5.15816	5.27375
Os02g0775100|mRNA|AK110750|CDS+3'UTR	Similar to Cation diffusion facilitator 8.	6.97617	11.6756	7.45929	8.39821	5.53984
Os12g0270900|mRNA|AK070224|CDS+3'UTR	Similar to cDNA clone:J023121F12, full insert sequence.	30.6258	19.1452	8.40998	6.63598	3.20593
Os03g0300600|mRNA|AK104186|CDS+3'UTR	Similar to Chaperone protein dnaJ.	4.24033	4.2418	6.19061	12.2904	11.2484
Os03g0300600|mRNA|AK066250|CDS+3'UTR	Similar to Chaperone protein dnaJ.	4.17763	4.28462	5.90591	13.1445	11.5643
Os03g0300600|mRNA|AK059801|CDS+3'UTR	Similar to Chaperone protein dnaJ.	4.14001	4.14945	5.63721	11.6812	10.5702
Os03g0300600|mRNA|AK069897|CDS+3'UTR	Similar to Chaperone protein dnaJ.	3.67164	3.65391	5.2549	9.93683	8.94511
Os01g0802600|COMBINER_EST|CI176233|6	Similar to Circadian clock coupling factor ZGT.	3.79263	3.87676	3.62315	6.68157	8.44798
Os05g0533900|mRNA|AK106477|CDS+3'UTR	Similar to CLP protease regulatory subunit CLPX precursor.	3.49576	3.73472	3.40796	4.39778	3.5041
Os11g0242500|mRNA|AK068916|CDS+3'UTR	Similar to Cyclin dependent kinase C.	3.38359	7.16252	5.45741	3.85276	3.1091
Os08g0369600|mRNA|AK071493|CDS+3'UTR	Similar to Cysteine-rich polycomb-like protein.	12.6199	13.2025	5.78577	7.45268	3.79957
Os01g0135800|mRNA|AK063681|CDS+3'UTR	Similar to Cytosolic class I small heat shock protein 3B (Fragment).	155.381	344.191	165.469	24.0849	8.10329
Os01g0136000|COMBINER_EST|CI053053|0	Similar to Cytosolic class I small heat-shock protein HSP17.5.	18.7695	20.1978	19.5785	13.8847	6.22656
Os02g0217900|COMBINER_EST|Os02g0217900|8	Similar to Cytosolic class II small heat shock protein 4 (Fragment).	18.0077	16.6365	15.4035	9.41653	3.14126
Os01g0702500|mRNA|AY333185|CDS+3'UTR	Similar to Dehydrin Rab25.	15.3458	20.5347	18.0901	9.22795	11.5651
Os01g0702500|mRNA|X57327|CDS+3'UTR	Similar to Dehydrin Rab25.	14.0292	19.0341	17.0408	6.02709	9.38119
Os01g0702500|mRNA|AK063691|CDS+3'UTR	Similar to Dehydrin Rab25.	13.9064	17.0283	15.939	5.77396	8.48168
Os02g0125200|COMBINER_EST|CI261093|6	Similar to DNA-binding protein.	3.05212	4.93105	4.11473	3.12557	3.32178
Os03g0776900|mRNA|AK107941|CDS+3'UTR	Similar to DNAJ protein-like.	34.5794	28.6095	17.3171	9.75869	6.96306
Os01g0313300|mRNA|AJ575219|CDS	Similar to EREBP-3 protein (Fragment).	5.38088	5.10956	18.6553	4.88669	4.01696
Os01g0313300|mRNA|AK111775|CDS+3'UTR	Similar to EREBP-3 protein (Fragment).	4.67891	5.06944	16.0803	7.72066	6.26834
Os06g0592500|mRNA|AK119729|CDS+3'UTR	Similar to Ethylene-responsive transcriptional coactivator.	12.9247	11.4528	9.70065	6.56571	4.77444
Os06g0592500|mRNA|AK122052|CDS+3'UTR	Similar to Ethylene-responsive transcriptional coactivator.	10.6381	9.93619	9.31685	5.8741	4.4227
Os03g0156600|mRNA|AK105367|CDS+3'UTR	Similar to Farnesylated protein (ATFP6).	206.164	300.764	85.1852	14.8809	6.09095
Os01g0860500|mRNA|AK069860|CDS+3'UTR	Similar to Ferredoxin, root R-B1.	40.4025	77.4933	29.4406	10.7543	6.12539
Os06g0229000|mRNA|AK063733|CDS+3'UTR	Similar to FtsH protease (VAR2) (Zinc dependent protease).	204.184	81.2804	37.5748	15.486	6.72652
Os02g0503300|COMBINER|CI149316|6	Similar to glucan endo-1,3-beta-glucosidase 4.	0.0858625	0.128462	0.160511	0.212317	0.296064
Os10g0528100|mRNA|AK108376|CDS+3'UTR	Similar to Glutathione S-transferase GST 42 (EC 2.5.1.18) (Fragment).	6.70673	3.27783	9.16494	7.48767	7.38696
Os09g0526600|mRNA|AK106545|CDS+3'UTR	Similar to Heat shock factor protein 3 (HSF 3) (Heat shock transcription factor 3) (HSTF 3).	10.4401	21.5491	23.8919	19.3542	11.8906
Os03g0245800|mRNA|AK063618|CDS+3'UTR	Similar to Heat shock protein 26.	33.0543	32.0598	23.6737	10.1293	4.85895
Os03g0245800|mRNA|AK120048|CDS+3'UTR	Similar to Heat shock protein 26.	30.2556	27.9596	23.5453	9.93235	4.74319
Os03g0245800|mRNA|AK120045|CDS+3'UTR	Similar to Heat shock protein 26.	23.0524	21.1011	20.8936	9.23226	4.51179
Os03g0245800|mRNA|AB020973|CDS+3'UTR	Similar to Heat shock protein 26.	18.9251	25.1403	22.2136	9.32372	4.6612
Os04g0107900|mRNA|AK063751|CDS+3'UTR	Similar to Heat shock protein 80.	24.1833	23.283	25.2697	16.5802	9.92018
Os04g0107900|mRNA|AK063629|CDS+3'UTR	Similar to Heat shock protein 82.	109.999	120.123	80.1659	40.1086	15.2634
Os04g0107900|mRNA|AK105370|CDS+3'UTR	Similar to Heat shock protein 82.	94.9899	125.357	79.42	37.4041	14.4115
Os04g0107900|mRNA|AK063698|CDS+3'UTR	Similar to Heat shock protein 82.	26.5984	27.4693	26.3146	19.1769	10.2592
Os02g0527300|mRNA|AK101934|CDS+3'UTR	Similar to Heat shock transcription factor 31 (Fragment).	5.48516	3.03244	3.4538	6.24789	4.76061
Os03g0745000|mRNA|AK109590|CDS+3'UTR	Similar to Heat stress transcription factor A-2a.	196.689	71.8959	27.3125	9.45998	4.00896
Os08g0546800|mRNA|AK101700|CDS+3'UTR	Similar to Heat stress transcription factor B-2b.	68.937	22.6512	19.878	8.24413	5.20199
Os03g0224700|mRNA|AY344490|CDS+3'UTR	Similar to HSP protein (Fragment).	29.6471	48.4976	25.8326	8.95081	6.48981
Os01g0269000|mRNA|AK068875|CDS+3'UTR	Similar to Hydroxymethylglutaryl-CoA lyase.	6.71746	11.0561	7.66614	5.95583	3.63319
Os01g0827300|mRNA|AK071929|CDS+3'UTR	Similar to Laccase precursor (EC 1.10.3.2).	25.7602	66.0331	6.7865	4.26468	5.73947
Os02g0758000|mRNA|AK064389|CDS+3'UTR	Similar to Low molecular weight heat shock protein precursor (Mitochondrial small heat shock protein 22).	179.731	65.9004	38.0195	19.3389	23.2799
Os02g0758000|mRNA|AK105464|CDS+3'UTR	Similar to Low molecular weight heat shock protein precursor (Mitochondrial small heat shock protein 22).	160.733	86.6576	43.5725	22.3517	12.6183
Os02g0758000|mRNA|AK074003|CDS+3'UTR	Similar to Low molecular weight heat shock protein precursor (Mitochondrial small heat shock protein 22).	13.1942	10.8517	13.3292	10.9187	8.0557
Os05g0122700|COMBINER_EST|CI441278|0	Similar to Low-temperature induced protein lt101.2.	3.10776	6.41763	8.23122	5.03559	7.14319
Os03g0710500|COMBINER_EST|Os03g0710500|8	Similar to Luminal binding protein.	81.7967	140.681	25.6187	6.38401	6.36237
Os12g0570700|mRNA|AK103445|CDS+3'UTR	Similar to Metallothionein-like protein type 1.	3.0025	4.35379	24.1497	10.2474	7.98206
Os02g0546800|COMBINER|CI226343|6	Similar to OSIGBa0093L02.1 protein.	278.452	189.824	73.6204	7.05007	6.15636
Os04g0573200|mRNA|AK065277|CDS+3'UTR	Similar to OSIGBa0147H17.7 protein.	9.73874	15.9377	13.1612	4.946	3.50817
Os07g0257200|mRNA|AK070788|CDS+3'UTR	Similar to OsNramp1 (Integral membrane protein).	0.119133	0.236309	0.112712	0.0223504	0.061277
Os01g0719100|mRNA|AK062155|CDS+3'UTR	Similar to PGPD14 protein.	10.7904	14.8968	13.1529	9.71256	7.7948
Os01g0719100|mRNA|AK068005|CDS+3'UTR	Similar to PGPD14 protein.	9.90864	14.7144	11.4859	10.7574	8.44523
Os11g0244200|mRNA|AK107883|CDS+3'UTR	Similar to Pisum sativum 17.9 kDa heat shock protein (hsp17.9) (Fragment).	110.211	95.9312	49.4944	10.4164	6.35994
Os08g0508500|COMBINER_EST|AU222529|7	Similar to predicted protein.	51.6127	6.6144	4.23264	27.7599	18.4309
Os03g0128200|COMBINER_EST|Os03g0128200|8	Similar to predicted protein.	6.69088	10.9166	4.48629	5.34755	4.47222
Os03g0174700|mRNA|AK069179|CDS+3'UTR	Similar to predicted protein.	6.374	5.34057	3.49675	3.42841	4.69102
Os10g0499600|mRNA|AK107549|CDS+3'UTR	Similar to predicted protein.	3.32777	4.32872	5.44054	3.29459	4.26904
Os03g0118700|COMBINER|CI277624|6	Similar to predicted protein.	0.0444289	0.0568926	6.85508	8.78203	15.4264
Os03g0701100|mRNA|AK120078|CDS+3'UTR	Similar to Pre-mRNA splicing factor PRP18.	68.4614	40.7876	38.5883	21.2275	13.9747
Os03g0701100|mRNA|AK110740|CDS+3'UTR	Similar to Prp18 domain containing protein, expressed.	153.156	55.8418	24.3749	7.02867	8.48592
Os03g0701100|mRNA|AK109455|CDS+3'UTR	Similar to Prp18 domain containing protein, expressed.	88.6644	21.3744	17.8935	6.68083	6.59567
Os01g0160100|mRNA|AK069905|CDS+3'UTR	Similar to Pyruvate decarboxylase isozyme 2 (EC 4.1.1.1) (PDC) (Fragment).	8.64831	16.3385	10.2136	5.96408	3.71586
Os01g0719100|mRNA|AK070809|5'UTR+CDS	Similar to RING finger and CHY zinc finger domain-containing protein 1.	13.8974	20.6594	15.6934	9.39555	7.33126
Os01g0719100|mRNA|AY574990|CDS+3'UTR	Similar to RING finger and CHY zinc finger domain-containing protein 1.	10.857	14.9923	12.8145	9.26942	7.71682
Os05g0427300|mRNA|AK073321|CDS+3'UTR	Similar to RNA binding protein (Fragment).	0.188558	0.199783	0.17541	0.160593	0.128402
Os07g0633200|mRNA|AK073451|CDS+3'UTR	Similar to SC35-like splicing factor SCL30a, 30a kD.	6.21008	7.01143	6.07816	5.00189	3.79716
Os03g0808900|mRNA|AK065100|CDS+3'UTR	Similar to Seed imbibition protein (Fragment).	7.14998	8.24109	8.08684	7.00795	5.16011
Os02g0782500|mRNA|AK119261|CDS+3'UTR	Similar to Small heat stress protein class CIII.	16.7723	18.1166	14.7852	8.12631	4.47442
Os05g0368700|mRNA|AK064686|CDS+3'UTR	Similar to Subtilisin-like protease (Fragment).	0.103636	0.0109606	0.172883	4.00742	4.07097
Os03g0340500|mRNA|AK099406|CDS+3'UTR	Similar to Sucrose synthase (EC 2.4.1.13).	3.21313	4.44758	5.18155	5.80607	6.19472
Os03g0340500|mRNA|AK060797|CDS+3'UTR	Similar to sucrose synthase2.	3.00927	4.41064	5.25199	5.57778	5.97963
Os01g0975900|mRNA|AK111747|CDS+3'UTR	Similar to Tonoplast membrane integral protein ZmTIP1-2.	4.72754	57.1338	29.1114	4.7476	6.15317
Os12g0116600|mRNA|AK102093|CDS+3'UTR	Similar to Transcription factor (Fragment).	3.30366	3.8361	3.69252	5.5525	4.99267
Os03g0265600|mRNA|AK065578|CDS+3'UTR	Similar to Transformer-2-like protein.	6.82984	8.00121	8.21465	7.93139	5.65957
Os08g0191800|COMBINER_EST|Os08g0191800|8	Similar to tyrosyl-tRNA synthetase.	0.00718213	0.00827728	0.00765385	0.0102406	0.0086835
Os11g0454300|mRNA|AK121952|CDS+3'UTR	Similar to Water-stress inducible protein RAB21.	25.5533	34.5068	53.5005	17.667	6.42286
Os03g0820500|COMBINER_EST|CI417173|1	Similar to WCOR719.	3.5743	10.2907	23.3317	3.40579	4.22347
Os03g0820300|mRNA|AK068861|CDS+3'UTR	Similar to ZPT2-14.	12.4657	12.3058	6.71947	5.84719	8.47342
Os09g0545300|COMBINER_EST|CI443601|0	Small auxin-up RNA39.;Negative regulator of auxin synthesis and transport.;SAUR family protein.	4.94571	11.0002	19.6537	19.4819	29.7808
Os02g0576600|mRNA|AB091674|CDS+3'UTR	Sucrose transporter.	0.327341	0.269433	0.296321	0.219665	0.196031
Os04g0573200|mRNA|AK120348|CDS+3'UTR	Superoxide dismutase, copper/zinc binding domain containing protein.	9.94443	16.2039	14.5467	4.83895	3.67892
Os05g0129900|mRNA|AK060436|CDS+3'UTR	Tetratricopeptide-like helical domain containing protein.	9.69264	13.3868	9.57505	5.54108	3.49879
Os05g0129900|mRNA|AK102515|CDS+3'UTR	Tetratricopeptide-like helical domain containing protein.	9.61568	15.2378	9.53439	5.28798	3.51402
Os08g0112300|mRNA|AK070381|CDS+3'UTR	Transferase family protein.	6.78778	5.786	9.64188	6.14343	10.8561
Os05g0151200|COMBINER|CI409979|5	TspO/MBR-related protein family protein.	32.6497	23.6138	57.8852	9.41065	8.71577
Os05g0151200|COMBINER|CI409979|x	TspO/MBR-related protein family protein.	26.9483	19.6755	47.3194	7.61882	7.32034
Os02g0589400|COMBINER_EST|CI359035|3	UDP-glucuronosyl/UDP-glucosyltransferase family protein.	0.257257	0.146634	0.183134	0.181353	0.208563
Os03g0745600|COMBINER_EST|CI457848|0	Uncharacterised protein family UPF0005 domain containing protein.	92.5306	88.83	38.3831	9.12148	3.32889
Os06g0565200|COMBINER_EST|Os06g0565200|8	Winged helix repressor DNA-binding domain containing protein.	339.232	93.0847	33.554	8.14939	8.56849
Os05g0537100|COMBINER_EST|CI430861|0	WRKY transcription factor 10.	4.76736	8.75924	4.44008	3.55447	5.11247
Os01g0718000|mRNA|AK111476|CDS+3'UTR	Zinc finger, AN1-type domain containing protein.	3.1756	3.0782	3.4409	3.79679	4.26313
Os05g0195200|mRNA|AK106392|CDS+3'UTR	Zinc finger, CCCH-type domain containing protein.	3.21966	3.81296	3.71048	3.59832	3.89874
Os07g0631200|mRNA|AK120260|CDS+3'UTR	Zinc finger, RING/FYVE/PHD-type domain containing protein.	52.1232	17.9467	15.0548	10.6093	10.7608
Os03g0324900|mRNA|AK068144|CDS+3'UTR	Zinc finger, RING/FYVE/PHD-type domain containing protein.	18.8339	22.5967	23.2207	8.19968	14.5118
Os01g0893400|mRNA|AK071112|CDS+3'UTR	Zinc finger, TAZ-type domain containing protein.	21.6371	17.4867	5.71977	5.05553	3.84951
Os05g0108700|COMBINER|CI254462|6		108.289	130.4	50.943	31.5932	9.11932
Os09g0480200|COMBINER_EST|AU077506|6		12.7688	9.89241	13.9353	9.94318	5.82331
Os03g0820200|COMBINER|CI206634|6		11.7743	10.8683	5.97918	3.71883	4.96929
Os11g0622000|COMBINER|CI169195|6		8.03633	21.0198	42.0113	7.14921	4.96609
Os12g0222000|COMBINER_EST|CI402710|0		3.15202	4.65106	78.4548	5.76906	17.5098
Os08g0180600|COMBINER|CI262090|6		3.09468	9.45821	9.09968	4.51655	3.53186
Os09g0512100|COMBINER_EST|AU108717|6		0.290609	0.167125	0.315723	0.0763557	0.182932
Os11g0687000|COMBINER_EST|Os11g0687000|8		0.199697	0.213452	0.222905	0.121463	0.122324
Note: Data shown here are the ratio of average value from each time point compared with the control.
