# Supplementary material for: Expression Profile in Rice Panicle: Insights into Heat Response Mechanism at Reproductive Stage
Source: PLoS One. 2012 Nov 14;7(11):e49652. doi: 10.1371/journal.pone.0049652 (PMC3498232; doi:10.1371/journal.pone.0049652)
Supplement: Table S10 — qRT-PCR primer sequence. (XLSX) [file pone.0049652.s010.xlsx]

## Sheet: Sheet1
Table S10 qRT-PCR primer sequence
Gene Name	Forward primer (5’-3’)	Reverse primer (5’-3’)
Actin-1	GTATCCATGAGACTACATACAACT	TACTCAGCCTTGGCAATCCACA
Os03g0224700	CGACCTCCACAGGCACTTCA	TGGCCCACTCCCATCTATCA
Os02g0527300	CCCCACCACTTCAAGCACAA	CAGGGTCTAAACCGGATTCAC
Os03g0218500	ATCGAGTGGCGAGGATGACT	CCCTTTCTGGTTGCGAGTGT
Os03g0300600	CGACCAGGATTTCTCCGATTT	CGCCGCTGACGATGTCTT
Os04g0107900	CGCCGAGGAGAGCAAGAT	GCGACACGACGCAAACAC
Os03g0745000	GCGACACCGAGAGCTTCTGGAT	TCGTCATCCTCCTCGTCGTTGT
Os11g0453900	CTCCAGCTCCAGCTCATCCTCT	GTCGTTGTTGTGGTGTGCTCCT
Os06g0195800	TGCGGAGAGCTTCGAGGAGTT	ACCGCTTGTTCACGCCCTTG
Os04g0107900	ACGCCAAGGAGAGGAAGAGGTC	ATGTTCGCCGTCCAGCCGTA
Os05g0381400	CGCTGCTGGTGCTGAATCTGAT	AGGATGGCGAAGACGAGGAAGT
